# Supplementary material for: Single-cell RNA sequencing in endometrial cancer: exploring the epithelial cells and the microenvironment landscape
Source: Front Immunol. 2024 Aug 20;15:1425212. doi: 10.3389/fimmu.2024.1425212 (PMC11368840; doi:10.3389/fimmu.2024.1425212)
Supplement: Supplementary file 1 [file Table1.xlsx]

## Sheet: Hoja1
Supplementary Table 1. Endometrial cancer single cell RNA seq studies.
	Endometrial cancer (n)	Captured cells per case	Total cells after filtering
Dong et al. (34)	5*		26.145
Yu et al. (32)	5*		33.162
Wu et al. (30)	5*		≈29,000
Yu et al. (27)	4	8.498	≈27,572
		4.956
		7.24
		8.411
Ren et al. (33)	5	11,868	41.49
		8,810
		4,816
		13,207
		12,407
Jiang et al. (35)	3**	10.517	28.82
		9.41
		8.893
Horeweg et al. (31)	6***		1.5012
Regner et al. (29)	6	5.697	31.687
		7.277
		4.974
		7.413
		7.291
		6.866
Guo et al. (28)	5	≈4,000	19.505
		≈2,500
		≈2,500
		≈7,000
		≈5,000
(*)All cases were included from the study by Regner et al. (29).
(**)Only CD45+ lymphocytes.
(***)Only B cells.
