# Supplementary material for: Single-cell RNA sequencing in endometrial cancer: exploring the epithelial cells and the microenvironment landscape
Source: Front Immunol. 2024 Aug 20;15:1425212. doi: 10.3389/fimmu.2024.1425212 (PMC11368840; doi:10.3389/fimmu.2024.1425212)
Supplement: Supplementary file 2 [file Table2.xlsx]

## Sheet: Hoja1
Supplementary Table 2. Clinicopathological features.
	Sample	Age	Histological type	Histological grade	Clinical stage	Molecular type
Yu et al. (27)	Tumor 1	59	Endometrioid	NA	IB	NA
	Tumor 2	82	Endometrioid	NA	IB	MMRd
	Tumor 3	46	Endometrioid	NA	IB	NSMP
	Tumor 4	66	Endometrioid	NA	IA	NA
Ren et al. (33)	Tumor 1	50	Endometrioid	1	NA	NSMP
	Tumor 2	51	Endometrioid	1	NA	NSMP
	Tumor 3	44	Endometrioid	1	NA	NSMP
	Tumor 4	49	Endometrioid	1	NA	MMRd
	Tumor 5	52	Endometrioid	1	NA	MMRd
Regner et al. (29)	Tumor 1*	70	Endometrioid	2	IA	NA
	Tumor 2*	70	Endometrioid	3	IA	NA
	Tumor 3*	70	Endometrioid	2	IA	NA
	Tumor 4*	49	Endometrioid	1	IA	NA
	Tumor 5*	62	Endometrioid	1	IA	NA
	Tumor 6	74	Serous	3	IIIA	NA
Guo et al. (28)	Tumor 1	51	Endometrioid	1	I	NSMP
	Tumor 2	68	Endometrioid	1	I	NSMP
	Tumor 3	42	Endometrioid	1	I	NSMP
	Tumor 4	55	Endometrioid	1	I	NSMP
	Tumor 5	56	Endometrioid	1	II	MMRd
NSMP (no specific molecular profile)/ MMRd (mismatch repair deficient)
(*)The tumors included in the studies by Dong et al. (34), Yu et al. (32) and Wu et al. (30) were the same five cases.
Horeweg et al. (31) and Jiang et al. (35) did not specify clinicopathological characteristics of the cases.
