# Supplementary material for: Single-cell RNA sequencing in endometrial cancer: exploring the epithelial cells and the microenvironment landscape
Source: Front Immunol. 2024 Aug 20;15:1425212. doi: 10.3389/fimmu.2024.1425212 (PMC11368840; doi:10.3389/fimmu.2024.1425212)
Supplement: Supplementary file 3 [file Table3.xlsx]

## Sheet: Hoja1
Supplementary Table 3. Quality filtering criteria across studies in which this is specify.
		Dong et al. (34)	Yu et al. (32)	Wu et al. (30)	Yu et al. (27)	Ren et al. (33)	Regner et al. (29)	Guo et al. (28)
Quality filtering (excluded cells)	Expressing genes	< 300 and >7,500	< 300 and >7,500	<300	<200	Genes expressed in less than 10 cells	log(number of genes expressed) (> 2 MADs, low end)	< 100
	UMI counts	NA	NA	<500 and >50,000	NA	<500	log(UMI counts) (> 2 MADs, low end)	NA
	Fraction of mitochondrial reads	> 25%	> 25%	> 20%	> 20%	> 40%	log(percent mitochondrial read count +1) (> 2 MADs, high end)	> 5%
Data not available for Horeweg et al. (31) and Jiang et al. (35)
