# Supplementary material for: Single-cell RNA sequencing in endometrial cancer: exploring the epithelial cells and the microenvironment landscape
Source: Front Immunol. 2024 Aug 20;15:1425212. doi: 10.3389/fimmu.2024.1425212 (PMC11368840; doi:10.3389/fimmu.2024.1425212)
Supplement: Supplementary file 4 [file Table4.xlsx]

## Sheet: Hoja1
Supplementary Table 4. Computational data analysis methods, tools, and packages in scRNA-seq studies of endometrial cancer across publications.
	Dong et al. (34)	Yu et al. (32)	Wu et al. (30)	Yu et al. (27)	Ren et al. (33)	Jiang et al. (35)	Horeweg et al. (31)	Regner et al. (29)	Guo et al. (28)
Publication year	2024	2023	2023	2022	2022	2022	2022	2021	2021
	Sequencing and data analysis information
Single cell technology	10X Genomics	10X Genomics	10X Genomics	10X Genomics	10X Genomics	10X Genomics	SMART-seq	10X Genomics	10X Genomics
Sequencing platform	Illumina Nextseq500	Illumina Nextseq500	Illumina Nextseq500	Illumina NovaSeq 6000	Illumina NovaSeq 6000	Illumina sequencer	Illumina Nextseq500	Illumina Nextseq500	Illumina HiSeq X
Process reads	Cell Ranger software (version 4.0.0)	Cell Ranger software (version 4.0.0)	Cell Ranger software (version 4.0.0)	Cell Ranger software (version 4.0.0)	Cell Ranger software (version 4.0.0)	Cell Ranger software	NA	Cell Ranger software (version 4.0.0)	Cell Ranger software (version 2.2.0)
Human reference genome	GRCh38	GRCh38	GRCh38	GRCh38	GRCh38	NA	GRCh38	GRCh38	GRCh37
Data analysis software	R	R software (version 4.1.1)	R software (v4.0.2)	R	R/ Python	R/ Python	R	R (v4.0.2 or v4.0.3)	R
Data analysis	Seurat	Seurat (version 4.2)	Seurat (version 3.2.0)	Seurat	Seurat	Seurat (version 3.0)	Seurat (version 4.0.4)	Seurat (version 3.2.0 or 3.2.1)	Seurat (version 2.3.4)
Doublets detection	NA	NA	NA	Scrublet software	NA	NA*	NA	DoubletDecon (version 1.1.5 or 1.1.6) and DoubletFinder (v2.0.3)	NA
Batch effect correction	Harmony	Canonical correlation analysis (CCA)	NA	NA	Function FindIntegrationAnchors	NA	Function FindIntegrationAnchors	NA	NA
Annotation	Using CellMarker 2.0	Using CellMarker 2.0 and PanglaoDB	Using canonical marker genes	SingleR	Using canonical marker genes	Using canonical marker genes	Using canonical marker genes	SingleR and gene signature enrichment with Seurat’s AddModuleScore	Using canonical marker genes
Copy number analysis	NA	NA	NA	InferCNV	InferCNV	NA	NA	inferCNV (v1.4.0 or v1.6.0)	InferCNV
Tumoral cells detection	NA	By expression of the U.S. FDA-approved biomarkers MUC16/CA125	NA	By CNVs. CNVs from normal epithelial cells were selected as references	By CNVs. CNVs from normal epithelial cells were selected as references	NA	NA	By expression of the U.S. FDA-approved biomarkers MUC16/CA125	By CNVs. CNVs from the stromal cells were assigned as "normal" cells and background for analysis
Cell-cell interaction analysis	NA	CellChat (version 1.5.0)	CellChat (version 1.4.0)	Cellphone DB	NA	“CellPhoneDB ( version 2.0)”	NA	NA	NA
Enrichment analyses	ClusterProfiler/AUCell	Msigdbr (version 7.5.1)/GSVA (version 1.40.0)	clusterProfiler (version 3.16.1)	ClusterProfiler	ClusterProfiler	NA	NA	GSVA (v1.36.1 or v1.36.2)	ClusterProfiler
Trajectory analysis	NA	NA	NA	Monocle (version 2.10.1)	scVelo	Monocle 3	NA	NA	Monocle (version 2.10.1)
(*)Authors specify the elimination of doublets but do no detail the tool used for this process.
