# Supplementary material for: Single-cell RNA sequencing in endometrial cancer: exploring the epithelial cells and the microenvironment landscape
Source: Front Immunol. 2024 Aug 20;15:1425212. doi: 10.3389/fimmu.2024.1425212 (PMC11368840; doi:10.3389/fimmu.2024.1425212)
Supplement: Supplementary file 5 [file Table5.xlsx]

## Sheet: Hoja1
Supplementary Table 5. Marker genes of epithelial cells in endometrial cancer.
Yu et al. (27)	Epithelial cells (KRT8, KRT18)	C1	IGFBP7, CAPS, TXN, DYNLL1, TPPP3, C20orf85, CD24, CALM1, TUBB4B, AGR3, C1orf194, TSPAN1, C9orf24, TUBA1A, TMEM190
		C2	RPL37A, HSP90AB1, JUN, RPS29, RPS11, RPL27A, SOX4, RPL23, CXCL14, RPS20, ZFP36L1, HNRNPA1, HSPD1, HSP90B1, HSPA5
		C3	FTH1, S100A6, SLPI, TMSB4X, H3F3A, SAA1, LCN2, S100A4, KRT19, MSX1, S100A9, KRT8, FABP5, FBLN1, CAMK2N1
		C5	IGKC, WFDC2, IGLC2, FTL, HSPB1, RPL41, RPL10, IGHA1, IFI27, CD74, TMSB10, UBC, HSPA1A, RPL28, RPL32
		C6	CXCL8, CCN2, CCNO, IFI44L, MUC16, LAMC2, CSF1, CCDC34, BIRC3, GBP1, WEE1, TNFAIP2, JAG1, STAT1, STK17A
Guo et al. (28)	Epithelial cells (KRT8, KRT18, EPCAM)	Epithelial Stem-like	RPL5
		Epithelial secretory cells	PODXL, LGR5, CLDN10, SLC26A2, S100A9, TNC, LAMA3, SCGB2A2
		Epithelial ciliated cells	TPPP3, RSPH1, DNAAF1, ZMYND10, FOXJ1
Yu et al. (32)	Epithelial cells (WFDC2, EPCAM, TACSTD2, KRT18, CD24, KRT8, SPINT2, CLDN4, CLDN3, SCGB2A1, ELF3, KRT19, MDK)	Ep.0	PLAUR, TACSTD2, CXCL8, SERPINB1
		Ep.1	ESR1, MSX1, PLCG2, STXBP6, HOXA10
		Ep.2	PCLAF, UBE2C, CENPF, HMGB2
		Ep.3	C11orf96, IGFBP7, MGP
		Ep.4	PTPRC, IL7R, SRGN
Ren et al. (33)	EPCAM, CDH1	Early epithelial tumor cells	S100A9, S100A8, LCN2, LTF, CXCL1, SAA1, SAA2
		Mature epithelial tumor cells	S100A9, DKK4, S100A8, LCN2, CTS1, CBF, LTF, CXCL1, NOTUM, SAA1, SAA2
Dong et al. (34)	EPCAM, KRT8, CDH1, CLDN4	Epi cluster1 (Estrogen response)	KRT19, CCND1, PMAIP1, KRT18, KRT8, ELF3, MUC1
