# Supplementary material for: Single-cell RNA sequencing in endometrial cancer: exploring the epithelial cells and the microenvironment landscape
Source: Front Immunol. 2024 Aug 20;15:1425212. doi: 10.3389/fimmu.2024.1425212 (PMC11368840; doi:10.3389/fimmu.2024.1425212)
Supplement: Supplementary file 6 [file Table6.xlsx]

## Sheet: Hoja1
Supplementary Table 6. Marker genes for fibroblast, endothelial, and immune cell populations in endometrial cancer.
Fibroblast (27,28,30,32, 34)	ATCA2, COL1A1, COL3A1, THY1, SFRP4, COL6A2, DCN, C11orf96, LUM, GEM, TPM2, PTGDS, TAGLN, TBX3, MGP, RAMP1	Inflammatory CAFs (27)	SLPI, IGF1, CD24, CXCL12, TFF3
		Antigen-presenting CAFs (27)	CD74, HLA-DPA1, HLA-DPB1, HLA-DQB1
		Matrix CAFs (27)	PDPN, COL12A1, FBLN2, SOX6, LOXL1, MMP2
		Vascular CAFs (27)	MYH11, GJA4, RGS5, ESAM, MCAM, EPAS1
		Fib cluster3 (34)	XBP1, UGCG, FHL2, KTR19, B4GALT1
Endothelial cells (32, 34)	CLDN5, TM4SF1, IFI27, CD93, SELE, GNG11, ADGRL4, TCF4, SPARCL1, A2M, STC1, ANGPT2, CALCRL, NNMT	En.0 (blood vessel) (32)	HMOX1, SERPINE1, STC1, HMGA1, CXCL8
		En.1 (blood vessel ) (32)	FOS, HSPA1B
		En.2 (lymphatic vessel) (32)	CCL21, FABP5, TFPI, MMRN1, TFF3, RBP1PDPN, PROX1, STMN1, TBX1, NRP2, APOD, FABP4, LAMA4, VPS35L, HSPA6
		Endo cluster 3 (34)	MYC, CD44, B4GALT1, KRT18, NBL1, FHL2, PDL1M3, RAB31, AR, SLC2A1
