# Supplementary material for: Single-cell RNA sequencing in endometrial cancer: exploring the epithelial cells and the microenvironment landscape
Source: Front Immunol. 2024 Aug 20;15:1425212. doi: 10.3389/fimmu.2024.1425212 (PMC11368840; doi:10.3389/fimmu.2024.1425212)
Supplement: Supplementary file 7 [file Table7.xlsx]

## Sheet: Hoja1
Supplementary Table 7. Marker genes for fibroblast, endothelial, and immune cell populations in endometrial cancer.
Lymphoid cells	T cells (27,28,30,35)	CD2, CD3D, CD3E, CD3G	Naive T cells (30)	IL7R, C1QB
			Proliferating T cells (27,28,30)	MKI67, TOP2A
			Conventional CD4+ (28)	CD4
			CD4+ Treg (27,28,30,33)	FOXP3, TNFRSF4
			Naive CD4+ T cells (33)	TCF7, IL7R, CCR7
			Exhausted CD4+ T cells (33)	CTLA4, PDCD1, HAVCR2
			CD8+ T cells (27,28,30)	S100A8, GZMK, GZMA
			Cytotoxic CD8+ T cells (33)	GNLY, GZMA, GZMB, GZMH
			Naive CD8+ T cells (33)	TCF7, IL7R, CCR7
			Activated (pro-memory) CD8+ T cells (28)	XCL1
			GZMK+ CD8+ T cells (28)	GZMH, PDCD1
			Exhausted CD8+ T cells (27,28,33)	CTLA4, PDCD1, HAVCR2
			CD8+ CD103+ tissue-resident memory T (TRM) cells (35)	CD69, PRDM1, ITGA1, ITGA4, ZNF683	Immunecheckpoint-low	Homolog of Blimp1, GPR25
					Immunecheckpoint-intermediate	Homolog of Blimp1, CXCR3
					Immunecheckpoint-high (PD-1, LAG-3, TIM-3, TIGIT)	MKI67, DTMN1, ETNPD1, SNAP47, GZMA
	Innate-like lymphoid cells (27,28,30,35)		Natural killer T cells (NKT cells) (27,28)	FGFBP2, FCGR3A, KLRF1, GNLY
			NK cells (27,28,30)	NCAM1M, GNLY, XCL1
			NK1 (35)	GNLY, GZMB, GZMH, CCL4, KLRF1, CD226, KLRG1, KLRD1
			NK2 (35)	GITR, KLRC1, CD16, CD56
			NK3 (35)	GNLY, GZMB, GZMH, CCL4, NCR3, KIR2DL4, KLRC2, KLRC1, CD161, KLRD1, ITGAE, ITGA1, ZNF683
			Type 3 innate lymphoid cells (ILC3) (28)	NCR2
	B cells (27,28,30)	CD79A, CD79B, CD19, IGKC, IGHG1	Naive B cells (31)	SELL, TCL1A
			cyclic/germinal center B cells (31)	BHLHE40, BCL6, MKI67, HMGB2
			Plasma cells (31)	PRDM1, XBP1, MZB1, SSR4
Myeloid cells (CD14, CD68, LILRB4) (28)	Macrophages (27,28,30)	CD68, CD163, C1QB, C1QA	Macrophages (CXCL8hiIL1Bhi) (30)	CXCL8, IL1B, TXN, CCL3, SOD2, THBS1
			Macrophages (C1QhiIL1- Blo) (30)	C1Q, AIF1, HSPA6, HSPA1B
			OLR1+ macrophages (28)	OLR1, CD14, FOS, HLA-DRB5, IL-1B
			C1QC+ macrophages (28)	C1QC
			MARCO+ macrophages (28)	MARCO, CD68, APOE
			FCN1+ macrophages (33)	FCN1
			SPP1+ macrophages (33)	SPP1
			Cycling macrophages (33)	TYMS, MKI67
	Monocytes cells (28)	CD14, S100A8, S100A9	Classical monocytes (28)	CD14, S100A12
			Nonclassical monocytes (28)	FCGR3A
	Dendritic cells (28)	GPR183, PLD4	cDC1 (28)	CLEC9A, XCR1
			cDC2 (28)	CD1C
			pDC (28)	LILRA4, IL3RA
	Neutrophils (30)	CD68, S100A8
	Mast cells (28,30)	TPSB2
